# Supplementary material for: Modified Gegen Qinlian Decoction Regulates Treg/Th17 Balance to Ameliorate DSS-Induced Acute Experimental Colitis in Mice by Altering the Gut Microbiota
Source: Front Pharmacol. 2021 Nov 4;12:756978. doi: 10.3389/fphar.2021.756978 (PMC8601377; doi:10.3389/fphar.2021.756978)
Supplement: Supplementary file 2 [file DataSheet7.XLSX]

## Sheet: Sheet1
IL-4(pg/ml)							IL-17A(pg/ml)							IL-21(pg/ml)							TGF-β(pg/ml)
Control	DSS	GL	GM	GH	5-ASA		Control	DSS	GL	GM	GH	5-ASA		Control	DSS	GL	GM	GH	5-ASA		Control	DSS	GL	GM	GH	5-ASA
48.24	31.3	41.75	41.75	46.17	48.24		168.09	174.9	181.25	174.9	168.09	192.86		184.56	311.39	132.55	195.83	160.19	254.68		1311.26	528.58	572.48	712.69	426.44	308.33
48.24	28.15	55.85	44.01	39.38	44.01		160.7	222.12	143.38	181.25	174.9	160.7		160.19	195.83	172.71	226.85	172.71	206.59		1443.3	181.28	380.58	695.66	411.76	264.67
39.38	36.87	34.19	34.19	34.19	39.38		132.67	250.22	174.9	168.09	168.09	261.03		58.78	184.56	245.7	172.71	226.85	184.56		651.11	411.76	516.99	622.83	380.58	346.43
33.61	34.19	36.87	41.75	34.19	36.87		143.38	187.21	143.38	143.38	152.56	132.67		80.84	226.85	195.83	206.59	195.83	117.04		686.98	380.58	480.42	212.44	913.04	480.42
39.27	39.38	34.19	31.3	36.87	41.75		100.84	152.56	132.67	143.38	132.67	132.67		80.84	216.91	184.56	32.22	184.56	117.04		660.27	264.67	695.66	561.85	396.5	327.96
54.96	31.3	34.19	61.01	36.87	34.19		156.84	203.38		174.9		132.67			226.85	117.04	146.86	206.59	206.59		1292.6	480.42	632.4	686.98	396.5	346.43
47.59			24.64	36.87	31.3		185.55	187.21		132.67		143.38			303.84			216.91	172.71		512.58	454.29	396.5	308.33	528.58	411.76
47.59				46.17	41.75		194.12	287.47							254.68				184.56			327.96	380.58		660.27	411.76
52.1				48.24			202.31	208.31														327.96			695.66
							202.31	261.03
IL-4(pg/ml)							IL-17A(pg/ml)							IL-21(pg/ml)							TGF-β(pg/ml)
ABX		ABX(DSS)		ABX(DSS+GH)			ABX		ABX(DSS)		ABX(DSS+GH)			ABX		ABX(DSS)		ABX(DSS+GH)			ABX		ABX(DSS)		ABX(DSS+GH)
47.59	47.59	39.27	39.27	54.96	54.96		194.12	194.12	166.99	166.99	202.31	202.31		346.25	346.25	283.26	283.26	353.54	353.54		1608.39	1608.39	471.73	471.73	296.82	296.82
44.4	44.4	24.8	24.8	41.03	41.03		176.53	176.53	166.99	166.99	156.84	156.84		307.98	307.98	283.26	283.26	283.26	283.26		539.32	539.32	296.82	296.82	281.11	281.11
39.27	39.27	37.45	37.45	44.4	44.4		121.13	121.13	176.53	176.53	185.55	185.55		196.5	196.5	283.26	283.26	299.91	299.91		401.41	401.41	357.61	357.61	296.82	296.82
56.35	56.35	33.61	33.61	31.56	31.56		156.84	156.84	145.94	145.94	134.12	134.12		173.06	173.06	256.83	256.83	247.56	247.56		885.17	885.17	443.96	443.96	281.11	281.11
57.71	57.71	33.61	33.61	37.45	37.45		89.89	89.89	166.99	166.99	166.99	166.99		173.06	173.06	401.99	401.99	238.02	238.02		591.79	591.79	248.94	248.94	281.11	281.11
47.59	47.59	27.18	27.18	42.74	42.74		89.89	89.89	224.99	224.99	176.53	176.53		323.67	323.67	331.32	331.32	315.9	315.9		1121.39	1121.39	232.44	232.44	372.36	372.36
57.71	57.71	50.63	50.63	44.4	44.4				232.03	232.03	176.53	176.53		160.41	160.41	331.32	331.32	315.9	315.9				512.58	512.58	976.95	976.95
46.02	46.02	52.1	52.1	31.56	31.56				224.99	224.99	156.84	156.84				323.67	323.67	247.56	247.56				401.41	401.41	232.44	232.44
		49.13	49.13	42.74	42.74				194.12	194.12	176.53	176.53				307.98	307.98	256.83	256.83
		42.74	42.74															274.66	274.66
IL-4(pg/ml)							IL-17A(pg/ml)							IL-21(pg/ml)							TGF-β(pg/ml)
FMTCON		FMTDSS		FMTGH			FMTCON		FMTDSS		FMTGH			FMTCON		FMTDSS		FMTGH			FMTCON		FMTDSS		FMTGH
36.87		28.15	28.15	31.3	31.3		143.38	143.38	230.65	230.65	203.38	203.38		146.86	146.86	216.91	216.91	146.86	146.86		346.43	346.43	287.33	287.33	327.96	327.96
34.19		34.19	34.19	39.38	39.38		152.56	152.56	296.7	296.7	203.38	203.38		146.86	146.86	184.56	184.56	132.55	132.55		264.67	264.67	264.67	264.67	380.58	380.58
34.19		36.87	36.87	50.24	50.24		152.56	152.56	143.38	143.38	181.25	181.25		132.55	132.55	184.56	184.56	160.19	160.19		516.99	516.99	346.43	346.43	346.43	346.43
39.38		34.19	34.19	48.24	48.24		132.67	132.67	293.66	293.66	100.84	100.84		132.55	132.55	184.56	184.56	172.71	172.71		346.43	346.43	212.44	212.44	411.76	411.76
36.87		34.19		39.38	39.38		160.7	160.7	261.03	261.03	152.56	152.56		132.55	132.55	160.19	160.19	132.55	132.55		346.43	346.43	239.91	239.91	396.5	396.5
44.01				44.01	44.01		100.84	100.84	226.44	226.44	119.44	119.44		146.86	146.86			184.56	184.56		603.22	603.22	380.58	380.58	308.33	308.33
41.75							119.44	119.44			187.21	187.21		160.19	160.19						528.58	528.58
							226.44	226.44						172.71	172.71
							152.56	152.56						184.56	184.56
							181.25	181.25						160.19	160.19
