# Supplementary material for: Modified Gegen Qinlian Decoction Regulates Treg/Th17 Balance to Ameliorate DSS-Induced Acute Experimental Colitis in Mice by Altering the Gut Microbiota
Source: Front Pharmacol. 2021 Nov 4;12:756978. doi: 10.3389/fphar.2021.756978 (PMC8601377; doi:10.3389/fphar.2021.756978)
Supplement: Supplementary file 5 [file DataSheet4.XLSX]

## Sheet: Sheet1
Body weight from Day0-Day7
	GroupA											GroupB
	ABX											ABX(DSS)
Days	ABX1	ABX2	ABX3	ABX4	ABX5	ABX6	ABX7	ABX8	ABX9	ABX10		Days	ABXDSS1	ABXDSS2	ABXDSS3	ABXDSS4	ABXDSS5	ABXDSS6	ABXDSS7	ABXDSS8	ABXDSS9	ABXDSS10
0	21.69	23.03	22.76	21.88	21.54	21.18	22.37	22.5	22.78	22.37		0	22.97	22.11	22.82	22.98	22.39	22.17	22.66	22.26	21.4	21.84
1	21.97	23.09	22.96	22.26	22.27	21.5	22.97	22.85	22.86	22.98		1	23.2	22.3	23.21	23.03	22.71	22.42	23.33	22.65	21.62	22.91
2	22.46	22.73	23.78	22.15	22.6	22.08	23	23.27	22.87	23.13		2	23.4	22.56	23.22	23.5	22.68	22.62	23.04	22.53	21.88	22.68
3	21.73	22.33	22.34	20.96	22.35	20.73	22.9	22.62	22.9	22.84		3	22.66	22.22	22.34	22.86	23.12	22.19	22.78	22.16	21.42	22.47
4	22.1	22.48	22.63	21.1	22	21.46	22.26	22.35	21.58	23.04		4	22.19	21.23	21.87	22.69	22	21.36	22.38	20.8	20.94	20.44
5	21.63	22.44	22.43	21.63	22.09	21.75	22.38	22.83	22.3	22.79		5	21.82	18.97	21.44	21.64	20.6	20.15	19.93	20.25	20.23	20.04
6	21.18	21.89	22.71	21.15	22.07	21.62	22.33	22.82	22.58	23.07		6	20.98	17.14	20.95	21.65	19.87	19	17.9	19.86	19.91	20.67
7	21.93	22.5	23.61	22.04	23	22.31	22.84	23.58	24.38	24.02		7	21.74	17.25	21.15	22.43	20.92	20.61	17.2	20.57	20.26	20
	GroupC
	ABX(DSS+GH)												Figure2B. Fecal DNA concentration in control vs. 5 days after antibiotics exposure
Days	ABXGH1	ABXGH2	ABXGH3	ABXGH4	ABXGH5	ABXGH6	ABXGH7	ABXGH8	ABXGH9	ABXGH10			antibiotics-			antibiotics+
0	22.46	23.01	22.7	22.08	21.97	21.96	22.7	22.42	22.16	20.14			26.76	26.76	26.76	4.77	5.88	5.14
1	23.02	21.25	21.31	21.53	19.93	23.12	24.14	20.43	22.28	17.63			7.17	7.17	7.17	5.94	8.86	4.63
2	20.13	21.56	21.85	19.98	20.18	21.73	22.67	20.9	21.8	19.45			20.9	20.9	20.9	5.35	11.26	8.57
3	20.52	20.99	22.93	21.39	20.59	21.57	23.63	21.4	21.61	19.72			11.58	11.58	11.58	7.74	5.66	7.3
4	20.67	21.48	20.78	20.93	20.7	21.28	21.8	21.13	20.14	19.7			10.13	10.13	10.13	4.37	5.65	5.17
5	21.55	21.5	20.69	21.39	20.49	20.89	21.42	20.54	20.24	19.58			20.04	20.04	20.04	4.95	8.63	6.3
6	21.7	20.91	21.03	20.63	20.32	19.59	21.66	20.82	20.59	19.88			15.22	15.22	15.22	4.77	5.49	6.76
7	20.9	19.83	22.1	21.04	21.19	20.15	23.05	22.37	21.11	18.52			41.57	41.57	41.57	5.32	8.54
Figure2F. Statistics of colon length					Figure2G. The histological scores of mouse colon morphology
ABX	ABX(DSS)	ABX(DSS+GH)			ABX		ABX(DSS)		ABX(DSS+GH)
8.5	8.5	7			1		5		4
8	6.7	6.3			1		8		8
8	7.6	7.9			0		6		8
7.9	8	7			0		8		6
9	7.2	6.8			0		6		9
8.7	6.3	7.1			0		8		6
8.2	7.3	7			0		9		5
9	6	8.2			0		6		4
8.4	6.9	7.2			0		8		8
8	6.6	7.9			0		9		7
