# Supplementary material for: Modified Gegen Qinlian Decoction Regulates Treg/Th17 Balance to Ameliorate DSS-Induced Acute Experimental Colitis in Mice by Altering the Gut Microbiota
Source: Front Pharmacol. 2021 Nov 4;12:756978. doi: 10.3389/fphar.2021.756978 (PMC8601377; doi:10.3389/fphar.2021.756978)
Supplement: Supplementary file 7 [file DataSheet6.XLSX]

## Sheet: Sheet1
Acetic acid(ug/mg)							Propanoic acid(ug/mg)							Butanoic acid(ug/mg)
Control	DSS	GL	GM	GH	5-ASA		Control	DSS	GL	GM	GH	5-ASA		Control	DSS	GL	GM	GH	5-ASA
0.656245	0.38816	0.561578	0.619053	0.569853	0.499079		0.518108	0.252144	0.385905	0.245911	0.434323	0.215316		0.61871	0.189298	0.73604	0.671246	0.360801	0.529491
0.568639	0.175022	0.463917	0.559922	0.569213	0.580345		0.202178	0.0857852	0.253966	0.34394	0.437208	0.277736		1.13977	0.0547724	0.56861	0.469802	0.428352	0.479416
0.616428	0.397222	0.524494	0.421103	0.509602	0.688313		0.174683	0.14462	0.2951	0.205533	0.266353	0.382817		0.940502	0.311686	0.434527	0.247182	0.38968	0.37026
0.615921	0.248593	0.421578	0.398811	0.617989	0.415926		0.140141	0.137366	0.255084	0.26685	0.474564	0.337674		1.33713	0.410926	0.481864	0.28683	0.39344	0.525556
0.619609	0.400971	0.86134	0.488378	0.359354	0.607305		0.342132	0.319081	0.363778	0.205226	0.183257	0.236241		0.985582	0.408906	0.451248	0.477179	0.35884	0.367292
0.604218	0.382877	0.716889	0.454273	0.462031	0.430196		0.209471	0.137162	0.316991	0.298263	0.215567	0.084944		1.44274		0.865539	0.274249	0.566531	0.178267
		0.446507	0.384285	0.555882	0.31978			0.168214	0.1998	0.234776	0.24043	0.0608087				0.853447	0.226626	0.425621	0.0873786
			0.417654	0.592505	0.52461						0.350972	0.233515					0.356044	0.46433	0.610585
				0.576146							0.237456
Isobutyric acid(ug/mg)							Isovaleric acid(ug/mg)							Valeric acid(ug/mg)
Control	DSS	GL	GM	GH	5-ASA		Control	DSS	GL	GM	GH	5-ASA		Control	DSS	GL	GM	GH	5-ASA
0.0235005	0.0211145	0.0246866	0.0138804	0.0121461	0.0171554		0.0151788	0.0147961	0.0117639	0.00839949	0.00876	0.0140272		0.0138166	0.0251234	0.0464406	0.035106	0.0414573	0.0329924
0.015232	0.00888644	0.0249212	0.0150285	0.0293077	0.0121546		0.0101157	0.00463644	0.0143817	0.00907307	0.0170165	0.0115		0.0390251	0.0139153	0.0247734	0.0371158	0.031754	0.0160569
0.0102463	0.0087219	0.0251992	0.0244958	0.0129511	0.0226579		0.00556481	0.00420899	0.0136055	0.0188793	0.00736421	0.0122148		0.0321331	0.019332	0.0209234	0.0379813	0.0294571	0.0137196
0.010225	0.00992769	0.0194974	0.0245998	0.0212965	0.0228391		0.00361556	0.00483492	0.0118019	0.0226078	0.0125048	0.0258149		0.0333552	0.016229	0.0254844	0.0353463	0.0261182	0.0389708
0.0161493	0.00889376	0.0174666	0.0289915	0.0200023	0.0294838		0.0100304	0.0040809	0.0112124	0.0167653	0.0130846	0.0157001		0.0378323	0.0302826	0.0503673	0.0430577	0.0178371	0.0486061
0.012501	0.0172363	0.0178977	0.0210871	0.0218896	0.0184536		0.00680099		0.0126326	0.0113198	0.0120964	0.00631507		0.0429559	0.0173051	0.0387029	0.02517	0.0283241	0.0220423
		0.0196518	0.0129868	0.0207138	0.0101465					0.00656855	0.0115971	0.0109927			0.027248	0.0235536	0.0309628	0.0317923	0.0103777
			0.0173053		0.0265253					0.0129939		0.0194588						0.03145	0.037828
																		0.0331686
Hexanoic acid(ug/mg)							Isohexanoic acid(ug/mg)
Control	DSS	GL	GM	GH	5-ASA		Control	DSS	GL	GM	GH	5-ASA
5.47445e-05	0.000175532	0.000490575	0.000421968	0.000216154	0.00133913		0	3.45745e-05	0.000140434	0.000136556	2.65385e-05	0
0.000762009	0.000180532	0.000626747	0.000183364	0.000269266	0.000220183		0.000222162	0.000127704	0.000889721	0	2.36769e-05	4.86239e-05
0.000585743	0.000363447	0.00029234	0.000166436	0.000427898	7.26159e-05		0.000603689	6.03664e-05	5.65957e-05	0	5.79642e-05	1.48731e-05
0.000761941	0.000623216	0.000400519	0.000401198	0.000396023	0.000534979		0.000624037	5.42341e-05	0.000170848	6.18762e-05	1.30682e-05	2.6749e-05
0.000687065	0.000218324	0.000738404	0.000950226	8.93401e-05	0.000299324		0.000497015	4.97076e-05	0.000118738	4.41176e-05	2.79188e-05	0
0.0011198	0.0005485	0.00100882	0.000272843	0.000814028	5.83779e-05		0.00513812	0.0007885	0.000101765	3.17259e-05	1.2221e-05	0
		0.000550824	6.15023e-05	0.000495769	8.28144e-05			5.19608e-05	1.16758e-05	0	5.92308e-05	5.72852e-05
			0.000501212	0.000255039	0.000770954					4.52342e-05	0.000131025	8.09249e-05
				0.000606667							1.52381e-05
Acetic acid(ug/mg)				Propanoic acid(ug/mg)				Butanoic acid(ug/mg)				Isobutyric acid(ug/mg)
FMTCON	FMTDSS	FMTGH		FMTCON	FMTDSS	FMTGH		FMTCON	FMTDSS	FMTGH		FMTCON	FMTDSS	FMTGH
0.456297	0.525561	0.627792		0.0753835	0.0657987	0.153152		0.030901	0.0112008	0.262488		0.00254433	0.00282943	0.00775304
0.466124	0.607363	0.73688		0.135743	0.156888	0.120393		0.063149	0.143089	0.196692		0.00337558	0.0014792	0.00401789
0.459042	0.411866	0.567186		0.150645	0.0513192	0.295913		0.129827	0.0198418	0.172729		0.00265589	0.000942708	0.00754266
0.709128	0.445802	0.397228		0.286084	0.0193255	0.206481		0.185735	0.00787934	0.0441933		0.00842063	0.00191235	0.00322537
0.414174	0.42695	0.486586		0.166029	0.0549146	0.23966		0.0890207	0.022769	0.0531359		0.00316197	0.00133217	0.0026989
0.724573	0.651231	0.321717		0.117481	0.0394504	0.063219		0.192846	0.0127452	0.10811		0.00272735	0.00998917	0.00458201
0.687186		0.536128		0.222445		0.258		0.127983		0.0919835		0.00544629		0.00294406
0.595136		0.656899		0.383877		0.350293		0.0868551		0.0511389		0.00421761		0.00299673
0.75721		0.457214		0.358155		0.221134		0.0939401		0.0318788		0.00542827		0.00374128
0.564405				0.23721				0.0716314				0.00421401
