# Supplementary material for: Modified Gegen Qinlian Decoction Regulates Treg/Th17 Balance to Ameliorate DSS-Induced Acute Experimental Colitis in Mice by Altering the Gut Microbiota
Source: Front Pharmacol. 2021 Nov 4;12:756978. doi: 10.3389/fphar.2021.756978 (PMC8601377; doi:10.3389/fphar.2021.756978)
Supplement: Supplementary file 19 [file DataSheet5.XLSX]

## Sheet: Sheet1
Body weight from Day0-Day7
	GroupA
	FMTCON
Days	FMTCON1	FMTCON2	FMTCON3	FMTCON4	FMTCON5	FMTCON6	FMTCON7	FMTCON8	FMTCON9	FMTCON10
0	21.01	22.95	20.54	21.16	23.82	22.23	21.98	23.05	22.9	22.26
1	22.09	23.32	22.36	22.39	23.94	22.44	23.03	23.39	23.06	21.98
2	21.84	23.16	22.54	21.98	24.46	22.39	22.62	22.28	23.55	21.9
3	21.79	22.74	22.79	22.51	24.1	21.85	22.57	22.25	23	21.6
4	20.63	22.03	20.23	21.11	23.14	21.12	22.72	21.12	22.74	21.05
5	21.31	22.7	21.18	20.51	23.34	20.41	22.69	21.43	22.32	21.12
6	21.79	21.33	20.83	20.34	22.71	21.15	22.51	22.02	21.57	20.99
7	21.7	20.77	20.41	20.33	22.12	21.29	20.82	21.78	21	20.11
	GroupB
	FMTDSS
Days	FMTDSS1	FMTDSS2	FMTDSS3	FMTDSS4	FMTDSS5	FMTDSS6	FMTDSS7	FMTDSS8	FMTDSS9	FMTDSS10
0	22.28	22.67	22.8	22.31	21.38	22.16	21.06	22.22	22.85	23.44
1	21.66	22.16	22.3	22.07	22.94	22.11	21.55	22.81	22.95	23.53
2	22.16	22.7	22.54	22.78	22.56	22.3	22.27	22.27	23.5	23.64
3	21.98	22.08	21.84	21.86	22.1	21.65	21.93	22.26	22.91	23.94
4	21.45	22.04	19.93	21.89	20.42	21.33	20.9	21.12	20.37	21.95
5	22.08	20.83	20.78	21.59	19.39	21.26	20.94	21.17	19.13	19.71
6	20.87	19.08	21.51	20.51	19	21.1	20.94	18.99	death	17.95
7	19.16	17.9	20.55	18.6	18.29	20.89	19.16	17.53		death
	GroupC
	FMTGH
Days	FMTGH1	FMTGH2	FMTGH3	FMTGH4	FMTGH5	FMTGH6	FMTGH7	FMTGH8	FMTGH9	FMTGH10
0	24.05	22.77	21.84	24.16	23.74	23.54	22.28	23.4	24.41	22.97
1	23.99	23.56	23.16	23.47	22.91	23.77	22.96	23.07	24.2	22.91
2	24.61	24.47	23.07	23.56	23.34	24.34	23.56	23.88	24.93	23.35
3	23.2	23.82	23.37	23.87	23.3	24.3	23.04	23.81	24.87	23.18
4	23.39	21.82	22.9	23.38	23.16	23.75	22.53	23.37	24.12	20.36
5	23.61	21.85	22.59	23.37	23.47	23.16	22.12	23.29	23.88	18.83
6	23.82	19.81	22.27	23.28	22.31	22.87	19.38	22.53	22.05	17.84
7	23.71	20.71	21.93	22.48	21.12	22.47	19.28	21.2	21	death
Figure3F. The histological scores of mouse colon morphology						Figure3E. Statistics of colon length
FMTCON		FMTDSS	FMTGH			FMTCON	FMTDSS	FMTGH
1		3	1			6.4	6.5	6.6
3		7	3			6.5	6	6.5
2		8	1			7.6	6	7.5
1		6	2			7	5	6
2		4	2			7.5	6.3	7
3		6	5			6.6	5.7	7
1		10	5			6.4	5.7	7
2		10	6			6.2	6.7	7
3			4			6.2		6
1						7.5
